# Supplementary material for: Alterations in the Colonic Microbiota in Response to Osmotic Diarrhea
Source: PLoS One. 2013 Feb 8;8(2):e55817. doi: 10.1371/journal.pone.0055817 (PMC3568139; doi:10.1371/journal.pone.0055817)
Supplement: Table S11 — Significantly changing stool phylotypes identified by Metastats. (XLSX) [file pone.0055817.s014.xlsx]

## Sheet: Tabelle1
OTU ID	AF2	BF2	CF2	DF2	AF3	BF3	CF3	DF3	mean(group1)	variance(group1)	std.err(group1)	mean(group2)	variance(group2)	std.err(group2)	pvalue	Domain	DomainProb	Phylum	PhylumProb	Class	ClassProb	Order	OrderProb	Familiy	FamilyProb	Genus	GenusProb
OTU37	0	0	0	0	1	1	2	2	0	0	0	7.21061e-05	5.44402e-10	1.16662e-05	0.000300917	Bacteria;	1.0;	Firmicutes;	1.0;	Bacilli;	0.99;	Lactobacillales;	0.99;	Leuconostocaceae;	0.99;	Leuconostoc;	0.99;
OTU246	8	6	13	13	0	1	0	0	0.000557962	4.51733e-08	0.00010627	1.1038e-05	4.87351e-10	1.1038e-05	0.000577982	Bacteria;	1.0;	Firmicutes;	0.56;	Clostridia;	0.52;	Clostridiales;	0.33;	Lachnospiraceae;	0.16;	Sporobacterium;	0.02;
OTU222	69	116	41	58	1	14	0	6	0.00386149	2.34239e-06	0.000765243	0.0002355	7.7545e-08	0.000139235	0.00103853	Bacteria;	0.99;	Bacteroidetes;	0.95;	Bacteroidetes;	0.56;	Bacteroidales;	0.56;	Bacteroidaceae;	0.38;	Bacteroides;	0.38;
OTU194	326	469	242	831	14	3	0	50	0.0252929	0.000167959	0.00647995	0.00079578	9.9979e-07	0.000499948	0.00203853	Bacteria;	1.0;	Bacteroidetes;	1.0;	Bacteroidetes;	1.0;	Bacteroidales;	1.0;	Rikenellaceae;	1.0;	Alistipes;	1.0;
OTU16	0	0	0	0	4	6	6	1	0	0	0	0.000210407	1.25845e-08	5.60903e-05	0.0021633	Bacteria;	1.0;	Firmicutes;	1.0;	Bacilli;	1.0;	Lactobacillales;	1.0;	Leuconostocaceae;	0.91;	Weissella;	0.9;
OTU2036	1	3	2	2	1	0	0	0	0.000109143	1.58593e-09	1.99119e-05	1.55173e-05	9.63152e-10	1.55173e-05	0.00222752	Bacteria;	1.0;	Firmicutes;	0.99;	Clostridia;	0.99;	Clostridiales;	0.99;	Lachnospiraceae;	0.96;	Roseburia;	0.52;
OTU66	6	15	4	14	90	164	32	158	0.00052335	7.29653e-08	0.00013506	0.00531007	6.89543e-06	0.00131296	0.00238899	Bacteria;	1.0;	Firmicutes;	0.98;	Clostridia;	0.98;	Clostridiales;	0.98;	Lachnospiraceae;	0.98;	Roseburia;	0.38;
OTU108	2	3	8	0	16	40	12	27	0.000186778	4.18659e-08	0.000102306	0.00112673	2.46549e-07	0.000248269	0.00283853	Bacteria;	1.0;	Firmicutes;	0.97;	Clostridia;	0.97;	Clostridiales;	0.96;	Lachnospiraceae;	0.9;	Roseburia;	0.57;
OTU839	7	0	2	1	8	18	9	12	0.000144199	3.25404e-08	9.01947e-05	0.000560527	2.60279e-08	8.06659e-05	0.00302752	Bacteria;	1.0;	Firmicutes;	0.92;	Clostridia;	0.91;	Clostridiales;	0.88;	Lachnospiraceae;	0.7;	Lachnobacterium;	0.13;
OTU41	7	43	36	3	152	341	117	128	0.0012295	1.20913e-06	0.000549802	0.00890731	2.0122e-05	0.00224288	0.00349725	Bacteria;	1.0;	Firmicutes;	1.0;	Clostridia;	1.0;	Clostridiales;	1.0;	Ruminococcaceae;	1.0;	Faecalibacterium;	1.0;
OTU32	1	13	12	10	0	0	0	0	0.000492103	9.02381e-08	0.000150198	0	0	0	0.00356147	Bacteria;	1.0;	Firmicutes;	0.66;	Clostridia;	0.64;	Clostridiales;	0.64;	Ruminococcaceae;	0.48;	Faecalibacterium;	0.44;
OTU21	3	2	3	5	5	22	22	14	0.000179693	4.34322e-09	3.29515e-05	0.000734213	1.15751e-07	0.000170111	0.00408257	Bacteria;	1.0;	Firmicutes;	0.87;	Clostridia;	0.86;	Clostridiales;	0.86;	Lachnospiraceae;	0.86;	Roseburia;	0.78;
OTU534	7	23	4	200	316	320	306	179	0.00309229	2.48589e-05	0.00249293	0.0140195	2.33725e-05	0.00241725	0.00440734	Bacteria;	1.0;	Firmicutes;	0.96;	Clostridia;	0.95;	Clostridiales;	0.95;	Lachnospiraceae;	0.93;	Lachnobacterium;	0.29;
OTU95	4	14	26	18	0	0	0	0	0.000862687	3.00804e-07	0.000274228	0	0	0	0.00447156	Bacteria;	1.0;	Firmicutes;	0.99;	Clostridia;	0.99;	Clostridiales;	0.99;	Lachnospiraceae;	0.97;	Dorea;	0.54;
OTU1171	15	53	93	109	0	1	0	5	0.00372139	5.53565e-06	0.0011764	6.55803e-05	1.07814e-08	5.19167e-05	0.00471927	Bacteria;	1.0;	Proteobacteria;	0.52;	Alphaproteobacteria;	0.3;	Sphingomonadales;	0.14;	Sphingomonadaceae;	0.14;	Sphingosinicella;	0.12;
OTU215	12	0	27	40	94	35	170	191	0.00110368	8.85124e-07	0.000470405	0.00594585	9.86348e-06	0.00157031	0.00553211	Bacteria;	1.0;	Firmicutes;	0.99;	Clostridia;	0.99;	Clostridiales;	0.99;	Lachnospiraceae;	0.94;	Lachnospiraceae Incertae Sedis;	0.35;
OTU206	12	63	48	6	93	296	91	178	0.00177692	2.20302e-06	0.000742129	0.00773196	1.46565e-05	0.00191419	0.00616881	Bacteria;	1.0;	Firmicutes;	0.97;	Clostridia;	0.97;	Clostridiales;	0.97;	Ruminococcaceae;	0.97;	Faecalibacterium;	0.96;
OTU1732	2	6	14	10	0	0	0	0	0.000446624	9.55908e-08	0.000154589	0	0	0	0.00657982	Bacteria;	1.0;	Firmicutes;	0.76;	Clostridia;	0.72;	Clostridiales;	0.71;	Incertae Sedis XIII;	0.29;	Anaerovorax;	0.29;
OTU1279	1	4	3	2	0	0	0	2	0.000136893	4.56358e-09	3.37771e-05	2.18169e-05	1.90391e-09	2.18169e-05	0.00742202	Bacteria;	1.0;	Firmicutes;	0.76;	Clostridia;	0.76;	Clostridiales;	0.76;	Ruminococcaceae;	0.48;	Anaerofilum;	0.34;
OTU2235	0	1	0	0	1	2	3	1	1.28258e-05	6.58002e-10	1.28258e-05	8.41025e-05	1.84658e-09	2.14859e-05	0.00754495	Bacteria;	1.0;	Firmicutes;	1.0;	Clostridia;	1.0;	Clostridiales;	1.0;	Lachnospiraceae;	1.0;	Dorea;	0.59;
OTU1259	2	2	4	1	0	0	0	1	0.000127437	6.2458e-09	3.95152e-05	1.09085e-05	4.75978e-10	1.09085e-05	0.00760917	Bacteria;	0.99;	Firmicutes;	0.68;	Bacilli;	0.28;	Lactobacillales;	0.28;	Carnobacteriaceae;	0.28;	Isobaculum;	0.19;
OTU561	73	35	45	123	16	5	0	39	0.00379695	4.21559e-06	0.0010266	0.000728897	6.01895e-07	0.00038791	0.00821468	Bacteria;	1.0;	Bacteroidetes;	1.0;	Bacteroidetes;	1.0;	Bacteroidales;	1.0;	Rikenellaceae;	1.0;	Alistipes;	1.0;
OTU758	3	2	0	3	0	0	0	0	0.000108556	6.16388e-09	3.92552e-05	0	0	0	0.009	Bacteria;	1.0;	Firmicutes;	0.64;	Clostridia;	0.64;	Clostridiales;	0.64;	Ruminococcaceae;	0.44;	Faecalibacterium;	0.42;
OTU4656	2	4	3	0	0	0	0	0	0.000124982	8.35771e-09	4.57103e-05	0	0	0	0.00943119	Bacteria;	1.0;	Firmicutes;	1.0;	Clostridia;	1.0;	Clostridiales;	1.0;	Ruminococcaceae;	1.0;	Faecalibacterium;	0.74;
OTU1005	7	44	30	80	0	0	0	2	0.00216781	2.48773e-06	0.000788628	2.18169e-05	1.90391e-09	2.18169e-05	0.00981468	Bacteria;	0.99;	Bacteroidetes;	0.97;	Bacteroidetes;	0.67;	Bacteroidales;	0.67;	Rikenellaceae;	0.67;	Alistipes;	0.67;
OTU74	6	3	45	10	37	111	74	50	0.000928616	1.3965e-06	0.000590868	0.00322294	1.61392e-06	0.0006352	0.0102752	Bacteria;	1.0;	Firmicutes;	0.92;	Erysipelotrichi;	0.89;	Erysipelotrichales;	0.89;	Erysipelotrichaceae;	0.89;	Coprobacillus;	0.78;
OTU139	5	13	2	13	0	1	0	4	0.000440215	7.91105e-08	0.000140633	5.46718e-05	6.81864e-09	4.12875e-05	0.0103394	Bacteria;	1.0;	Firmicutes;	0.79;	Clostridia;	0.78;	Clostridiales;	0.77;	Ruminococcaceae;	0.53;	Faecalibacterium;	0.49;
OTU244	0	0	0	1	1	4	2	1	1.31822e-05	6.95079e-10	1.31822e-05	9.43117e-05	3.46031e-09	2.94122e-05	0.0128477	Bacteria;	1.0;	Firmicutes;	0.96;	Clostridia;	0.96;	Clostridiales;	0.96;	Lachnospiraceae;	0.9;	Roseburia;	0.21;
OTU3057	4	0	6	10	0	0	0	0	0.000279179	4.93463e-08	0.00011107	0	0	0	0.0129119	Bacteria;	1.0;	Bacteroidetes;	1.0;	Bacteroidetes;	0.99;	Bacteroidales;	0.99;	Rikenellaceae;	0.99;	Alistipes;	0.99;
OTU5759	0	1	1	2	0	0	0	0	5.41146e-05	1.86785e-09	2.16093e-05	0	0	0	0.0132459	Bacteria;	0.98;	Firmicutes;	0.81;	Clostridia;	0.8;	Clostridiales;	0.8;	Ruminococcaceae;	0.32;	Ruminococcaceae Incertae Sedis;	0.29;
OTU3333	2	1	1	5	0	0	0	0	0.000122566	9.66064e-09	4.91443e-05	0	0	0	0.013811	Bacteria;	1.0;	Firmicutes;	0.8;	Clostridia;	0.77;	Clostridiales;	0.76;	Lachnospiraceae;	0.25;	Lachnobacterium;	0.21;
OTU89	273	235	1236	830	4	0	0	46	0.0363475	0.000823235	0.014346	0.000563858	9.39524e-07	0.000484645	0.0138752	Bacteria;	1.0;	Firmicutes;	0.98;	Clostridia;	0.98;	Clostridiales;	0.98;	Lachnospiraceae;	0.9;	Pseudobutyrivibrio;	0.36;
OTU3346	1	1	1	4	0	0	0	0	9.49315e-05	5.99166e-09	3.87029e-05	0	0	0	0.0143138	Bacteria;	1.0;	Firmicutes;	0.93;	Clostridia;	0.93;	Clostridiales;	0.92;	Lachnospiraceae;	0.8;	Lachnospiraceae Incertae Sedis;	0.51;
OTU5056	5	0	4	2	0	0	0	0	0.000158325	1.7142e-08	6.54637e-05	0	0	0	0.0152844	Bacteria;	1.0;	Bacteroidetes;	1.0;	Bacteroidetes;	0.99;	Bacteroidales;	0.99;	Rikenellaceae;	0.99;	Alistipes;	0.99;
OTU23	2	0	1	1	0	0	0	0	5.70117e-05	2.23695e-09	2.36482e-05	0	0	0	0.0160202	Bacteria;	0.99;	Firmicutes;	0.51;	Clostridia;	0.49;	Clostridiales;	0.46;	Ruminococcaceae;	0.14;	Sporobacter;	0.08;
OTU434	3	15	3	7	0	2	0	1	0.000372793	7.82306e-08	0.000139849	3.29845e-05	1.78321e-09	2.1114e-05	0.0167982	Bacteria;	1.0;	Firmicutes;	0.48;	Clostridia;	0.47;	Clostridiales;	0.47;	Ruminococcaceae;	0.34;	Faecalibacterium;	0.27;
OTU440	8	8	0	16	0	0	0	2	0.000429141	1.1915e-07	0.00017259	2.18169e-05	1.90391e-09	2.18169e-05	0.0185615	Bacteria;	1.0;	Firmicutes;	0.99;	Clostridia;	0.98;	Clostridiales;	0.98;	Lachnospiraceae;	0.97;	Lachnospira;	0.74;
OTU1066	1	1	2	0	0	0	0	0	5.71273e-05	2.39176e-09	2.44528e-05	0	0	0	0.0187743	Bacteria;	1.0;	Firmicutes;	0.9;	Clostridia;	0.89;	Clostridiales;	0.89;	Lachnospiraceae;	0.8;	Pseudobutyrivibrio;	0.54;
OTU2110	0	5	2	7	0	0	0	0	0.000186253	2.58434e-08	8.03794e-05	0	0	0	0.0194294	Bacteria;	1.0;	Firmicutes;	0.57;	Clostridia;	0.56;	Clostridiales;	0.53;	Lachnospiraceae;	0.39;	Sporobacterium;	0.12;
OTU529	3	9	11	12	4	8	0	0	0.000481145	4.96197e-08	0.000111377	0.000150374	3.1985e-08	8.94217e-05	0.0197725	Bacteria;	1.0;	Firmicutes;	0.95;	Clostridia;	0.86;	Clostridiales;	0.84;	Lachnospiraceae;	0.79;	Coprococcus;	0.19;
OTU1959	3	1	7	2	0	0	0	0	0.000187019	2.6185e-08	8.09089e-05	0	0	0	0.0198367	Bacteria;	1.0;	Firmicutes;	0.95;	Clostridia;	0.95;	Clostridiales;	0.95;	Ruminococcaceae;	0.5;	Faecalibacterium;	0.23;
OTU2590	3	0	2	1	0	0	0	0	8.63888e-05	5.75391e-09	3.79273e-05	0	0	0	0.0213872	Bacteria;	1.0;	Firmicutes;	0.71;	Clostridia;	0.7;	Clostridiales;	0.7;	Lachnospiraceae;	0.31;	Parasporobacterium;	0.18;
OTU783	11	31	0	14	0	0	0	0	0.000741127	4.27202e-07	0.000326803	0	0	0	0.0216716	Bacteria;	1.0;	Firmicutes;	0.84;	Clostridia;	0.83;	Clostridiales;	0.83;	Ruminococcaceae;	0.52;	Sporobacter;	0.17;
OTU1660	7	0	16	26	0	0	0	0	0.000682696	3.63767e-07	0.000301565	0	0	0	0.0219761	Bacteria;	0.99;	Bacteroidetes;	0.97;	Bacteroidetes;	0.49;	Bacteroidales;	0.49;	Bacteroidaceae;	0.31;	Bacteroides;	0.31;
OTU9	7	0	1	0	44	32	2	95	0.000116092	3.78043e-08	9.72166e-05	0.00209602	3.0245e-06	0.000869555	0.0222239	Bacteria;	1.0;	Firmicutes;	1.0;	Clostridia;	1.0;	Clostridiales;	1.0;	Ruminococcaceae;	1.0;	Faecalibacterium;	1.0;
OTU10506	3	1	0	2	0	0	0	0	8.25477e-05	5.52496e-09	3.7165e-05	0	0	0	0.0231064	Bacteria;	0.97;	Firmicutes;	0.87;	Clostridia;	0.84;	Clostridiales;	0.81;	Lachnospiraceae;	0.61;	Parasporobacterium;	0.38;
OTU501	6	3	41	13	98	94	37	43	0.000908465	1.10115e-06	0.000524679	0.00346641	4.25542e-06	0.00103143	0.0235725	Bacteria;	0.98;	Firmicutes;	0.84;	Clostridia;	0.84;	Clostridiales;	0.84;	Lachnospiraceae;	0.76;	Syntrophococcus;	0.64;
OTU470	6	2	10	2	1	0	1	0	0.000287976	5.55418e-08	0.000117837	2.73842e-05	1.0354e-09	1.60888e-05	0.0240018	Bacteria;	1.0;	Firmicutes;	0.96;	Clostridia;	0.96;	Clostridiales;	0.95;	Ruminococcaceae;	0.91;	Subdoligranulum;	0.81;
OTU875	3	0	5	5	47	0	24	61	0.000183891	1.78062e-08	6.672e-05	0.00167954	1.86977e-06	0.000683698	0.0248826	Bacteria;	1.0;	Firmicutes;	1.0;	Clostridia;	1.0;	Clostridiales;	1.0;	Ruminococcaceae;	1.0;	Faecalibacterium;	1.0;
OTU479	11	0	44	55	1	0	0	2	0.00154067	2.07324e-06	0.000719938	3.73343e-05	1.96429e-09	2.21601e-05	0.0281817	Bacteria;	1.0;	Bacteroidetes;	0.97;	Flavobacteria;	0.65;	Flavobacteriales;	0.65;	Cryomorphaceae;	0.27;	Fluviicola;	0.22;
OTU495	2	17	5	19	0	3	0	7	0.000572027	1.85983e-07	0.000215629	0.000109473	2.09662e-08	7.23986e-05	0.030789	Bacteria;	1.0;	Firmicutes;	0.88;	Clostridia;	0.82;	Clostridiales;	0.82;	Lachnospiraceae;	0.54;	Lachnobacterium;	0.26;
OTU1156	17	6	0	30	0	0	0	0	0.000718113	5.00045e-07	0.000353569	0	0	0	0.0308532	Bacteria;	1.0;	Firmicutes;	1.0;	Clostridia;	1.0;	Clostridiales;	1.0;	Ruminococcaceae;	1.0;	Acetanaerobacterium;	0.66;
OTU466	46	9	0	43	0	0	0	2	0.00134708	1.72239e-06	0.0006562	2.18169e-05	1.90391e-09	2.18169e-05	0.0321119	Bacteria;	1.0;	Firmicutes;	0.75;	Clostridia;	0.69;	Clostridiales;	0.66;	Ruminococcaceae;	0.47;	Ethanoligenens;	0.37;
OTU1861	33	0	110	152	3	0	0	21	0.00412232	1.43415e-05	0.00189351	0.00027563	1.90137e-07	0.000218024	0.0323835	Bacteria;	1.0;	Bacteroidetes;	1.0;	Bacteroidetes;	1.0;	Bacteroidales;	1.0;	Rikenellaceae;	1.0;	Alistipes;	1.0;
OTU278	18	19	0	4	0	2	0	0	0.000556564	2.79466e-07	0.000264323	2.2076e-05	1.9494e-09	2.2076e-05	0.0325761	Bacteria;	1.0;	Bacteroidetes;	0.93;	Bacteroidetes;	0.79;	Bacteroidales;	0.79;	Porphyromonadaceae;	0.61;	Paludibacter;	0.28;
OTU3861	4	2	1	0	0	0	0	0	9.83862e-05	9.61491e-09	4.90278e-05	0	0	0	0.0328734	Bacteria;	1.0;	Firmicutes;	0.89;	Clostridia;	0.89;	Clostridiales;	0.89;	Lachnospiraceae;	0.82;	Pseudobutyrivibrio;	0.28;
OTU370	0	0	0	0	3	2	0	1	0	0	0	7.95365e-05	6.35693e-09	3.98652e-05	0.0336312	Bacteria;	1.0;	Bacteroidetes;	0.95;	Bacteroidetes;	0.95;	Bacteroidales;	0.95;	Bacteroidaceae;	0.92;	Bacteroides;	0.91;
OTU3402	13	0	28	8	0	0	0	1	0.000711226	5.04475e-07	0.000355132	1.09085e-05	4.75978e-10	1.09085e-05	0.0348881	Bacteria;	1.0;	Firmicutes;	0.61;	Clostridia;	0.6;	Clostridiales;	0.6;	Peptococcaceae;	0.51;	Peptococcus;	0.51;
OTU13	840	1542	0	917	4541	3811	1	4916	0.0440055	0.00106947	0.0163514	0.166168	0.0144403	0.0600838	0.0357688	Bacteria;	1.0;	Bacteroidetes;	1.0;	Bacteroidetes;	0.99;	Bacteroidales;	0.99;	Bacteroidaceae;	0.99;	Bacteroides;	0.99;
OTU2361	48	0	9	27	0	0	0	0	0.00118396	1.46949e-06	0.000606112	0	0	0	0.0364532	Bacteria;	1.0;	Firmicutes;	0.74;	Clostridia;	0.74;	Clostridiales;	0.74;	Ruminococcaceae;	0.58;	Faecalibacterium;	0.41;
OTU6632	1	2	0	3	0	0	0	1	7.96506e-05	4.50534e-09	3.35609e-05	1.09085e-05	4.75978e-10	1.09085e-05	0.0367963	Bacteria;	1.0;	Firmicutes;	0.99;	Clostridia;	0.99;	Clostridiales;	0.99;	Ruminococcaceae;	0.98;	Subdoligranulum;	0.88;
OTU343	16	3	15	0	0	2	0	0	0.000493585	2.35534e-07	0.000242659	2.2076e-05	1.9494e-09	2.2076e-05	0.0382477	Bacteria;	1.0;	Firmicutes;	0.99;	Clostridia;	0.97;	Clostridiales;	0.97;	Ruminococcaceae;	0.94;	Ruminococcus;	0.93;
OTU654	8	0	14	34	0	0	0	4	0.000772757	5.79278e-07	0.000380552	4.36338e-05	7.61564e-09	4.36338e-05	0.041	Bacteria;	1.0;	Bacteroidetes;	1.0;	Bacteroidetes;	1.0;	Bacteroidales;	1.0;	Rikenellaceae;	1.0;	Alistipes;	1.0;
OTU338	28	1	5	12	0	0	0	0	0.000650305	4.73548e-07	0.000344074	0	0	0	0.041778	Bacteria;	1.0;	Firmicutes;	0.98;	Clostridia;	0.98;	Clostridiales;	0.98;	Lachnospiraceae;	0.98;	Roseburia;	0.95;
OTU1113	0	0	0	0	1	1	0	4	0	0	0	7.01892e-05	5.5195e-09	3.71467e-05	0.0418422	Bacteria;	1.0;	Bacteroidetes;	0.96;	Bacteroidetes;	0.96;	Bacteroidales;	0.96;	Bacteroidaceae;	0.96;	Bacteroides;	0.96;
OTU135	6	1	3	0	0	0	0	0	0.000144314	2.39041e-08	7.73048e-05	0	0	0	0.0438202	Bacteria;	1.0;	Firmicutes;	0.95;	Clostridia;	0.95;	Clostridiales;	0.94;	Lachnospiraceae;	0.84;	Lachnospiraceae Incertae Sedis;	0.5;
OTU901	1	14	33	14	5	1	0	4	0.000871072	6.36706e-07	0.000398969	0.000132259	1.9586e-08	6.99749e-05	0.046433	Bacteria;	1.0;	Proteobacteria;	0.95;	Betaproteobacteria;	0.86;	Burkholderiales;	0.65;	Oxalobacteraceae;	0.4;	Naxibacter;	0.34;
OTU1472	45	31	12	12	22	0	0	0	0.00138524	8.44967e-07	0.000459611	0.000341382	4.66166e-07	0.000341382	0.0464972	Bacteria;	1.0;	Firmicutes;	0.66;	Clostridia;	0.64;	Clostridiales;	0.64;	Ruminococcaceae;	0.42;	Faecalibacterium;	0.38;
OTU144	2	75	18	17	0	0	0	0	0.00148358	2.65754e-06	0.000815098	0	0	0	0.0465615	Bacteria;	1.0;	Firmicutes;	0.99;	Clostridia;	0.99;	Clostridiales;	0.99;	Lachnospiraceae;	0.99;	Lachnospira;	0.79;
OTU1085	0	0	0	0	5	1	3	0	0	0	0	0.000124225	1.89384e-08	6.88085e-05	0.0481596	Bacteria;	1.0;	Firmicutes;	1.0;	Bacilli;	1.0;	Lactobacillales;	1.0;	Streptococcaceae;	1.0;	Streptococcus;	1.0;
OTU65	10	25	0	40	8	1	0	1	0.000992457	8.29277e-07	0.000455323	0.000146085	5.50189e-08	0.000117281	0.0495908	Bacteria;	1.0;	Bacteroidetes;	1.0;	Bacteroidetes;	1.0;	Bacteroidales;	1.0;	Rikenellaceae;	1.0;	Alistipes;	1.0;
