# Supplementary material for: Alterations in the Colonic Microbiota in Response to Osmotic Diarrhea
Source: PLoS One. 2013 Feb 8;8(2):e55817. doi: 10.1371/journal.pone.0055817 (PMC3568139; doi:10.1371/journal.pone.0055817)
Supplement: Table S14 — Significantly changing mucosal phylotypes identified by Metastats. (XLSX) [file pone.0055817.s017.xlsx]

## Sheet: Tabelle1
OTU ID	BM2	CM2	DM2	BM3	CM3	DM3	mean(group1)	variance(group1)	std.err(group1)	mean(group2)	variance(group2)	std.err(group2)	pvalue	Domain	DomainProb	Phylum	PhylumProb	Class	ClassProb	Order	OrderProb	Familiy	FamilyProb	Genus	GenusProb
OTU 6027	0	0	0	1	1	1	0	0	0	3.97312e-05	9.48605e-12	1.77821e-06	0.000103819	Bacteria;	1.0;	Firmicutes;	0.94;	Bacilli;	0.89;	Lactobacillales;	0.83;	Leuconostocaceae;	0.53;	Weissella;	0.53;
OTU 284	5	10	5	32	22	21	0.00025352	1.22138e-08	6.38064e-05	0.000980883	2.41063e-08	8.96406e-05	0.00122315	Bacteria;	1.0;	Proteobacteria;	1.0;	Gammaproteobacteria;	0.98;	Pseudomonadales;	0.9;	Moraxellaceae;	0.66;	Acinetobacter;	0.65;
OTU 2829	6	7	5	15	12	16	0.000227886	1.3938e-09	2.15546e-05	0.000569154	8.89485e-09	5.44514e-05	0.00178162	Bacteria;	1.0;	Firmicutes;	1.0;	Bacilli;	1.0;	Lactobacillales;	1.0;	Leuconostocaceae;	0.9;	Weissella;	0.87;
OTU 2156	4	7	6	0	1	0	0.000215756	3.59501e-09	3.4617e-05	1.36154e-05	5.56141e-10	1.36154e-05	0.00259785	Bacteria;	1.0;	Bacteroidetes;	0.99;	Bacteroidetes;	0.98;	Bacteroidales;	0.98;	Bacteroidaceae;	0.97;	Bacteroides;	0.97;
OTU 772	3	6	2	10	12	10	0.00013929	6.30248e-09	4.58348e-05	0.000424542	4.08419e-09	3.68971e-05	0.00325776	Bacteria;	1.0;	Firmicutes;	1.0;	Bacilli;	1.0;	Lactobacillales;	1.0;	Leuconostocaceae;	0.98;	Weissella;	0.98;
OTU 902	4	5	2	0	0	0	0.000139063	3.31241e-09	3.32285e-05	0	0	0	0.00528759	Bacteria;	1.0;	Proteobacteria;	1.0;	Betaproteobacteria;	1.0;	Burkholderiales;	1.0;	Incertae sedis 5;	0.87;	Pelomonas;	0.82;
OTU 5133	2	1	1	0	0	0	5.04767e-05	4.4579e-10	1.219e-05	0	0	0	0.00552506	Bacteria;	1.0;	Firmicutes;	0.95;	Bacilli;	0.95;	Lactobacillales;	0.94;	Leuconostocaceae;	0.88;	Weissella;	0.86;
OTU 1384	6	7	0	13	12	13	0.000163779	2.05628e-08	8.27905e-05	0.00050289	1.56712e-09	2.28555e-05	0.00624582	Bacteria;	1.0;	Firmicutes;	1.0;	Bacilli;	0.97;	Lactobacillales;	0.97;	Leuconostocaceae;	0.9;	Weissella;	0.9;
OTU 2229	7	12	1	27	16	23	0.000252592	4.39257e-08	0.000121004	0.00086684	3.41497e-08	0.000106692	0.00648687	Bacteria;	1.0;	Firmicutes;	0.98;	Bacilli;	0.97;	Lactobacillales;	0.97;	Leuconostocaceae;	0.94;	Weissella;	0.94;
OTU 2182	1	1	0	5	4	2	2.51792e-05	4.75612e-10	1.25912e-05	0.000142942	2.66804e-09	2.98219e-05	0.0068401	Bacteria;	1.0;	Firmicutes;	0.99;	Bacilli;	0.97;	Lactobacillales;	0.97;	Leuconostocaceae;	0.96;	Leuconostoc;	0.96;
OTU 911	12	5	6	0	0	0	0.000290157	1.93604e-08	8.03334e-05	0	0	0	0.00694988	Bacteria;	1.0;	Bacteroidetes;	1.0;	Bacteroidetes;	1.0;	Bacteroidales;	1.0;	Bacteroidaceae;	1.0;	Bacteroides;	1.0;
OTU 693	0	31	10	57	42	41	0.000522016	3.63081e-07	0.000347889	0.00183592	3.97957e-08	0.000115175	0.00729952	Bacteria;	1.0;	Proteobacteria;	1.0;	Epsilonproteobacteria;	1.0;	Campylobacterales;	0.96;	Campylobacteraceae;	0.94;	Sulfurospirillum;	0.91;
OTU 2729	0	2	1	3	3	3	3.8228e-05	1.4524e-09	2.2003e-05	0.000119193	8.53744e-11	5.33462e-06	0.00740931	Bacteria;	1.0;	Firmicutes;	0.99;	Bacilli;	0.98;	Lactobacillales;	0.98;	Streptococcaceae;	0.97;	Lactococcus;	0.95;
OTU 6041	3	2	1	0	0	0	7.5656e-05	1.36256e-09	2.13117e-05	0	0	0	0.00775895	Bacteria;	1.0;	Proteobacteria;	0.98;	Betaproteobacteria;	0.97;	Burkholderiales;	0.9;	Incertae sedis 5;	0.48;	Leptothrix;	0.26;
OTU 2755	0	0	0	1	1	2	0	0	0	5.37639e-05	6.99885e-10	1.5274e-05	0.00810263	Bacteria;	1.0;	Firmicutes;	0.98;	Bacilli;	0.98;	Lactobacillales;	0.97;	Leuconostocaceae;	0.94;	Weissella;	0.94;
OTU 828	6	23	12	34	27	30	0.000520889	1.08901e-07	0.000190526	0.00119942	7.22648e-09	4.90798e-05	0.00904893	Bacteria;	1.0;	Firmicutes;	0.97;	Bacilli;	0.96;	Lactobacillales;	0.96;	Streptococcaceae;	0.94;	Lactococcus;	0.94;
OTU 1346	1	7	1	10	12	9	0.00011422	1.74534e-08	7.62746e-05	0.00041051	4.82484e-09	4.01034e-05	0.0092673	Bacteria;	1.0;	Proteobacteria;	1.0;	Gammaproteobacteria;	1.0;	Pseudomonadales;	1.0;	Incertae sedis 6;	0.77;	Enhydrobacter;	0.77;
OTU 916	8	11	11	21	32	20	0.00038058	4.94359e-09	4.05939e-05	0.000970091	8.68019e-08	0.0001701	0.00995107	Bacteria;	1.0;	Firmicutes;	1.0;	Bacilli;	1.0;	Lactobacillales;	1.0;	Streptococcaceae;	1.0;	Lactococcus;	0.97;
OTU 101	2	15	1	22	27	19	0.000228322	8.87347e-08	0.000171983	0.000900064	3.08432e-08	0.000101396	0.0100609	Bacteria;	1.0;	Proteobacteria;	1.0;	Gammaproteobacteria;	1.0;	Pseudomonadales;	0.93;	Moraxellaceae;	0.9;	Acinetobacter;	0.9;
OTU 700	0	0	0	1	3	2	0	0	0	8.09948e-05	1.86918e-09	2.49612e-05	0.0117673	Bacteria;	1.0;	Firmicutes;	1.0;	Bacilli;	1.0;	Lactobacillales;	1.0;	Leuconostocaceae;	0.98;	Weissella;	0.98;
OTU 1644	14	10	2	22	18	17	0.000327339	5.21336e-08	0.000131825	0.00074946	1.82493e-09	2.46639e-05	0.0129809	Bacteria;	1.0;	Firmicutes;	1.0;	Bacilli;	1.0;	Lactobacillales;	1.0;	Leuconostocaceae;	0.94;	Weissella;	0.93;
OTU 240	9	9	4	12	16	17	0.000277899	1.15491e-08	6.20459e-05	0.000601399	2.17346e-08	8.51168e-05	0.0137673	Bacteria;	1.0;	Firmicutes;	0.99;	Bacilli;	0.98;	Lactobacillales;	0.98;	Leuconostocaceae;	0.97;	Weissella;	0.97;
OTU 1341	0	0	0	9	13	24	0	0	0	0.000622533	1.23287e-07	0.000202721	0.0138771	Bacteria;	1.0;	Proteobacteria;	1.0;	Gammaproteobacteria;	1.0;	Pseudomonadales;	0.99;	Pseudomonadaceae;	0.99;	Pseudomonas;	0.67;
OTU 1477	9	14	1	26	17	18	0.000302951	6.2136e-08	0.000143917	0.000798209	1.66132e-08	7.4416e-05	0.0142363	Bacteria;	1.0;	Firmicutes;	0.98;	Bacilli;	0.97;	Lactobacillales;	0.97;	Leuconostocaceae;	0.82;	Weissella;	0.81;
OTU 1523	5	4	5	17	7	12	0.0001773	4.70282e-10	1.25204e-05	0.000469112	2.82514e-08	9.7042e-05	0.0149403	Bacteria;	1.0;	Firmicutes;	1.0;	Bacilli;	1.0;	Lactobacillales;	1.0;	Leuconostocaceae;	0.89;	Weissella;	0.89;
OTU 1305	0	1	0	2	1	2	1.27033e-05	4.84118e-10	1.27033e-05	6.58469e-05	5.02983e-10	1.29484e-05	0.0161563	Bacteria;	1.0;	Firmicutes;	1.0;	Bacilli;	0.98;	Lactobacillales;	0.98;	Streptococcaceae;	0.97;	Lactococcus;	0.37;
OTU 1791	0	1	0	2	3	5	1.27033e-05	4.84118e-10	1.27033e-05	0.000135176	4.88028e-09	4.03331e-05	0.0166909	Bacteria;	1.0;	Proteobacteria;	1.0;	Gammaproteobacteria;	1.0;	Pseudomonadales;	0.97;	Moraxellaceae;	0.96;	Acinetobacter;	0.96;
OTU 791	8	10	3	27	25	11	0.000265305	1.85227e-08	7.85764e-05	0.000820987	9.65232e-08	0.000179372	0.0174153	Bacteria;	1.0;	Firmicutes;	0.98;	Bacilli;	0.97;	Lactobacillales;	0.97;	Streptococcaceae;	0.97;	Lactococcus;	0.97;
OTU 1187	0	2	1	4	2	3	3.8228e-05	1.4524e-09	2.2003e-05	0.000117661	1.05773e-09	1.8777e-05	0.0188831	Bacteria;	1.0;	Proteobacteria;	1.0;	Gammaproteobacteria;	1.0;	Pseudomonadales;	0.99;	Moraxellaceae;	0.82;	Acinetobacter;	0.8;
OTU 1497	0	6	10	16	16	28	0.000204435	3.7428e-08	0.000111696	0.000804091	1.06629e-07	0.000188528	0.0192041	Bacteria;	1.0;	Proteobacteria;	1.0;	Gammaproteobacteria;	1.0;	Pseudomonadales;	0.9;	Moraxellaceae;	0.9;	Acinetobacter;	0.9;
OTU 2017	0	2	0	4	2	5	2.54065e-05	1.93647e-09	2.54065e-05	0.000145726	4.14764e-09	3.71826e-05	0.0208926	Bacteria;	1.0;	Firmicutes;	0.97;	Bacilli;	0.97;	Lactobacillales;	0.97;	Leuconostocaceae;	0.96;	Leuconostoc;	0.96;
OTU 115	179	387	111	469	381	446	0.00857255	3.00829e-05	0.00316664	0.017113	2.59082e-06	0.000929305	0.0220286	Bacteria;	1.0;	Firmicutes;	0.99;	Bacilli;	0.99;	Lactobacillales;	0.99;	Streptococcaceae;	0.98;	Lactococcus;	0.98;
OTU 25	13	12	2	0	0	0	0.00034027	5.22251e-08	0.000131941	0	0	0	0.0222411	Bacteria;	1.0;	Firmicutes;	0.98;	Clostridia;	0.98;	Clostridiales;	0.98;	Lachnospiraceae;	0.96;	Dorea;	0.26;
OTU 51	15	33	12	35	41	35	0.000760205	1.8806e-07	0.000250373	0.00147228	4.12072e-08	0.0001172	0.0224821	Bacteria;	1.0;	Firmicutes;	0.98;	Bacilli;	0.98;	Lactobacillales;	0.98;	Leuconostocaceae;	0.97;	Weissella;	0.97;
OTU 1132	0	1	0	1	3	3	1.27033e-05	4.84118e-10	1.27033e-05	9.50275e-05	2.59471e-09	2.94093e-05	0.0226945	Bacteria;	1.0;	Actinobacteria;	0.92;	Actinobacteria;	0.92;	Actinomycetales;	0.91;	Actinomycetaceae;	0.45;	Actinobaculum;	0.38;
OTU 901	7	1	6	0	0	0	0.000176964	1.47039e-08	7.00093e-05	0	0	0	0.0244272	Bacteria;	1.0;	Proteobacteria;	0.95;	Betaproteobacteria;	0.86;	Burkholderiales;	0.65;	Oxalobacteraceae;	0.4;	Naxibacter;	0.34;
OTU 103	3	0	1	4	8	12	5.02495e-05	3.25608e-09	3.29448e-05	0.000325648	3.24338e-08	0.000103977	0.0246456	Bacteria;	1.0;	Actinobacteria;	0.98;	Actinobacteria;	0.98;	Actinomycetales;	0.98;	Actinomycetaceae;	0.87;	Actinomyces;	0.81;
OTU 2400	13	6	0	16	15	14	0.000238407	5.92573e-08	0.000140543	0.000594018	2.83683e-10	9.72425e-06	0.0247554	Bacteria;	1.0;	Firmicutes;	1.0;	Bacilli;	0.95;	Lactobacillales;	0.95;	Leuconostocaceae;	0.83;	Weissella;	0.81;
OTU 6560	1	9	5	10	14	19	0.000190913	2.33432e-08	8.82103e-05	0.000578068	4.78534e-08	0.000126298	0.0248652	Bacteria;	1.0;	Firmicutes;	0.98;	Bacilli;	0.98;	Lactobacillales;	0.98;	Leuconostocaceae;	0.93;	Weissella;	0.93;
OTU 987	4	1	6	0	0	0	0.000139536	9.35879e-09	5.58533e-05	0	0	0	0.0253902	Bacteria;	1.0;	Firmicutes;	1.0;	Clostridia;	1.0;	Clostridiales;	1.0;	Ruminococcaceae;	1.0;	Faecalibacterium;	1.0;
OTU 2202	1	1	0	2	2	4	2.51792e-05	4.75612e-10	1.25912e-05	0.000107528	2.79954e-09	3.0548e-05	0.0255	Bacteria;	1.0;	Firmicutes;	1.0;	Bacilli;	1.0;	Lactobacillales;	1.0;	Leuconostocaceae;	0.95;	Weissella;	0.95;
OTU 1537	3	4	0	5	7	5	8.8241e-05	6.24296e-09	4.56178e-05	0.000225887	2.91723e-09	3.11835e-05	0.0256098	Bacteria;	1.0;	Firmicutes;	1.0;	Bacilli;	0.99;	Lactobacillales;	0.99;	Leuconostocaceae;	0.98;	Leuconostoc;	0.98;
OTU 1391	1	3	1	0	0	0	6.34072e-05	1.94506e-09	2.54628e-05	0	0	0	0.0257196	Bacteria;	1.0;	Firmicutes;	0.99;	Bacilli;	0.99;	Lactobacillales;	0.99;	Leuconostocaceae;	0.93;	Weissella;	0.93;
OTU 1955	0	2	0	8	5	16	2.54065e-05	1.93647e-09	2.54065e-05	0.000389265	6.24611e-08	0.000144293	0.0259702	Bacteria;	1.0;	Proteobacteria;	1.0;	Gammaproteobacteria;	1.0;	Enterobacteriales;	1.0;	Enterobacteriaceae;	1.0;	Raoultella;	0.4;
OTU 2668	0	1	0	1	3	2	1.27033e-05	4.84118e-10	1.27033e-05	8.09948e-05	1.86918e-09	2.49612e-05	0.0270728	Bacteria;	1.0;	Firmicutes;	0.95;	Bacilli;	0.95;	Lactobacillales;	0.95;	Streptococcaceae;	0.92;	Lactococcus;	0.91;
OTU 9768	1	0	0	2	1	1	1.2476e-05	4.66951e-10	1.2476e-05	5.18141e-05	3.21256e-10	1.03482e-05	0.027426	Bacteria;	1.0;	Firmicutes;	0.99;	Bacilli;	0.99;	Lactobacillales;	0.99;	Leuconostocaceae;	0.92;	Weissella;	0.91;
OTU 157	0	5	3	8	5	10	0.000101981	9.21214e-09	5.5414e-05	0.000305068	1.19156e-08	6.30228e-05	0.0277757	Bacteria;	1.0;	Proteobacteria;	1.0;	Betaproteobacteria;	1.0;	Burkholderiales;	1.0;	Comamonadaceae;	1.0;	Comamonas;	1.0;
OTU 384	4	4	0	10	9	4	0.000100717	7.60979e-09	5.03646e-05	0.0002995	1.28984e-08	6.55702e-05	0.0281217	Bacteria;	1.0;	Firmicutes;	1.0;	Bacilli;	1.0;	Lactobacillales;	1.0;	Leuconostocaceae;	0.96;	Weissella;	0.96;
OTU 114	21	20	6	33	25	46	0.00059299	9.85346e-08	0.000181232	0.00138463	2.36095e-07	0.000280532	0.0291921	Bacteria;	1.0;	Proteobacteria;	1.0;	Betaproteobacteria;	1.0;	Neisseriales;	0.99;	Neisseriaceae;	0.99;	Vogesella;	0.99;
OTU 681	19	38	17	48	33	43	0.000937733	1.96229e-07	0.000255753	0.0016327	6.20554e-08	0.000143823	0.0293019	Bacteria;	1.0;	Firmicutes;	0.98;	Bacilli;	0.98;	Lactobacillales;	0.97;	Streptococcaceae;	0.97;	Lactococcus;	0.92;
OTU 447	0	1	0	4	1	2	1.27033e-05	4.84118e-10	1.27033e-05	9.00128e-05	2.73715e-09	3.02057e-05	0.0295274	Bacteria;	1.0;	Proteobacteria;	1.0;	Betaproteobacteria;	1.0;	Burkholderiales;	1.0;	Alcaligenaceae;	1.0;	Achromobacter;	0.88;
OTU 727	8	11	4	14	13	10	0.00029083	1.7658e-08	7.67202e-05	0.00048649	3.35675e-09	3.34502e-05	0.0300048	Bacteria;	1.0;	Firmicutes;	0.98;	Bacilli;	0.98;	Lactobacillales;	0.98;	Leuconostocaceae;	0.92;	Weissella;	0.91;
OTU 1993	1	20	5	36	15	32	0.000330649	1.45672e-07	0.000220358	0.00108827	1.70071e-07	0.000238097	0.0301146	Bacteria;	1.0;	Bacteroidetes;	1.0;	Flavobacteria;	1.0;	Flavobacteriales;	1.0;	Flavobacteriaceae;	1.0;	Chryseobacterium;	0.79;
OTU 1368	0	6	0	9	5	12	7.62195e-05	1.74282e-08	7.62195e-05	0.000345217	2.29123e-08	8.73923e-05	0.0306432	Bacteria;	1.0;	Firmicutes;	0.93;	Bacilli;	0.86;	Lactobacillales;	0.85;	Streptococcaceae;	0.81;	Lactococcus;	0.8;
OTU 712	2	3	0	6	13	5	6.30617e-05	3.37212e-09	3.35267e-05	0.000319662	3.35107e-08	0.000105689	0.0308807	Bacteria;	1.0;	Proteobacteria;	1.0;	Gammaproteobacteria;	1.0;	Enterobacteriales;	1.0;	Enterobacteriaceae;	1.0;	Salmonella;	0.22;
OTU 212	142	334	90	430	294	353	0.00716841	2.40456e-05	0.00283111	0.0141522	3.57739e-06	0.001092	0.0313246	Bacteria;	1.0;	Firmicutes;	1.0;	Bacilli;	1.0;	Lactobacillales;	1.0;	Streptococcaceae;	1.0;	Streptococcus;	1.0;
OTU 1102	0	4	2	12	4	6	7.6456e-05	5.80958e-09	4.4006e-05	0.000283654	1.91657e-08	7.99285e-05	0.0321098	Bacteria;	1.0;	Proteobacteria;	1.0;	Betaproteobacteria;	1.0;	Neisseriales;	0.99;	Neisseriaceae;	0.99;	Uruburuella;	0.97;
OTU 293	0	5	6	6	14	13	0.000140445	1.51984e-08	7.11768e-05	0.00044554	3.91546e-08	0.000114243	0.0322196	Bacteria;	1.0;	Firmicutes;	0.97;	Bacilli;	0.94;	Lactobacillales;	0.94;	Streptococcaceae;	0.93;	Lactococcus;	0.92;
OTU 753	2	5	0	8	6	4	8.84682e-05	9.21618e-09	5.54262e-05	0.000234487	3.7807e-09	3.54998e-05	0.0338723	Bacteria;	1.0;	Firmicutes;	1.0;	Bacilli;	0.99;	Lactobacillales;	0.98;	Leuconostocaceae;	0.96;	Weissella;	0.96;
OTU 11	384	1064	360	1197	922	1288	0.0229228	0.000233076	0.00881431	0.0450909	7.07458e-05	0.00485612	0.0346337	Bacteria;	1.0;	Firmicutes;	0.99;	Bacilli;	0.99;	Lactobacillales;	0.99;	Streptococcaceae;	0.98;	Lactococcus;	0.9;
OTU 364	19	14	1	23	23	20	0.000427711	1.21519e-07	0.000201262	0.000871718	3.45924e-09	3.3957e-05	0.0356241	Bacteria;	1.0;	Firmicutes;	0.98;	Bacilli;	0.98;	Lactobacillales;	0.98;	Leuconostocaceae;	0.94;	Weissella;	0.94;
OTU 1515	9	4	2	38	13	13	0.00018874	1.78782e-08	7.71973e-05	0.00081858	2.34327e-07	0.00027948	0.0358747	Bacteria;	1.0;	Proteobacteria;	1.0;	Betaproteobacteria;	1.0;	Neisseriales;	0.94;	Neisseriaceae;	0.94;	Vitreoscilla;	0.86;
OTU 1226	1	1	1	1	0	0	3.80007e-05	2.77521e-13	3.0415e-07	1.2083e-05	4.37996e-10	1.2083e-05	0.0367983	Bacteria;	1.0;	Firmicutes;	0.99;	Bacilli;	0.99;	Lactobacillales;	0.99;	Streptococcaceae;	0.99;	Lactococcus;	0.99;
OTU 44	24	81	42	159	184	446	0.00186689	1.24491e-06	0.000644181	0.010685	4.98627e-05	0.00407687	0.0370119	Bacteria;	1.0;	Proteobacteria;	1.0;	Gammaproteobacteria;	1.0;	Pseudomonadales;	0.93;	Moraxellaceae;	0.75;	Acinetobacter;	0.73;
OTU 2966	0	1	0	1	2	1	1.27033e-05	4.84118e-10	1.27033e-05	5.33466e-05	6.11178e-10	1.42733e-05	0.0371217	Bacteria;	1.0;	Firmicutes;	0.99;	Bacilli;	0.99;	Lactobacillales;	0.99;	Leuconostocaceae;	0.91;	Weissella;	0.88;
OTU 17	11	20	27	4	13	0	0.000737481	9.86883e-08	0.000181373	0.000225333	7.53314e-08	0.000158463	0.0372315	Bacteria;	1.0;	Bacteroidetes;	0.95;	Bacteroidetes;	0.88;	Bacteroidales;	0.88;	Bacteroidaceae;	0.88;	Bacteroides;	0.88;
OTU 679	0	1	0	1	1	1	1.27033e-05	4.84118e-10	1.27033e-05	3.97312e-05	9.48605e-12	1.77821e-06	0.0383699	Bacteria;	1.0;	Firmicutes;	1.0;	Bacilli;	1.0;	Lactobacillales;	0.99;	Streptococcaceae;	0.96;	Lactococcus;	0.9;
OTU 1690	1	22	4	26	20	44	0.000343234	1.87292e-07	0.000249861	0.00120391	3.1927e-07	0.000326226	0.0388317	Bacteria;	1.0;	Proteobacteria;	1.0;	Gammaproteobacteria;	1.0;	Enterobacteriales;	1.0;	Enterobacteriaceae;	1.0;	Raoultella;	0.28;
OTU 1834	7	41	18	86	27	76	0.000838952	4.38945e-07	0.000382511	0.00247324	1.41016e-06	0.000685604	0.0393162	Bacteria;	1.0;	TM7;	0.53;	TM7_genera_incertae_sedis;	0.53;
OTU 1406	0	0	1	1	1	1	1.28215e-05	4.93173e-10	1.28215e-05	3.97312e-05	9.48605e-12	1.77821e-06	0.0395346	Bacteria;	1.0;	Firmicutes;	0.98;	Bacilli;	0.98;	Lactobacillales;	0.98;	Leuconostocaceae;	0.88;	Weissella;	0.87;
OTU 9925	0	0	0	2	1	5	0	0	0	0.000107945	8.13719e-09	5.20807e-05	0.0402148	Bacteria;	1.0;	Bacteroidetes;	1.0;	Flavobacteria;	1.0;	Flavobacteriales;	1.0;	Flavobacteriaceae;	1.0;	Riemerella;	0.47;
OTU 831	0	1	0	1	1	2	1.27033e-05	4.84118e-10	1.27033e-05	5.37639e-05	6.99885e-10	1.5274e-05	0.0403246	Bacteria;	1.0;	Proteobacteria;	0.98;	Epsilonproteobacteria;	0.93;	Campylobacterales;	0.84;	Campylobacteraceae;	0.79;	Sulfurospirillum;	0.78;
OTU 1404	2	58	39	71	57	68	0.00126178	1.1827e-06	0.000627881	0.0025882	7.15632e-08	0.000154449	0.041105	Bacteria;	1.0;	Firmicutes;	1.0;	Bacilli;	1.0;	Lactobacillales;	1.0;	Leuconostocaceae;	0.94;	Weissella;	0.94;
OTU 2062	4	1	1	0	0	0	7.54287e-05	4.13852e-09	3.71417e-05	0	0	0	0.0420919	Bacteria;	1.0;	Bacteroidetes;	0.97;	Bacteroidetes;	0.94;	Bacteroidales;	0.94;	Bacteroidaceae;	0.93;	Bacteroides;	0.93;
OTU 953	14	13	3	15	28	44	0.000378271	5.20322e-08	0.000131697	0.00117992	4.29083e-07	0.00037819	0.0431384	Bacteria;	1.0;	Proteobacteria;	1.0;	Betaproteobacteria;	1.0;	Burkholderiales;	1.0;	Comamonadaceae;	1.0;	Acidovorax;	0.82;
OTU 1581	2	2	0	0	0	0	5.03585e-05	1.90245e-09	2.51823e-05	0	0	0	0.0433508	Bacteria;	1.0;	Proteobacteria;	1.0;	Alphaproteobacteria;	1.0;	Caulobacterales;	1.0;	Caulobacteraceae;	1.0;	Brevundimonas;	0.98;
OTU 673	2	0	2	0	0	0	5.0595e-05	1.92096e-09	2.53046e-05	0	0	0	0.0438449	Bacteria;	1.0;	Firmicutes;	0.99;	Clostridia;	0.99;	Clostridiales;	0.99;	Ruminococcaceae;	0.99;	Faecalibacterium;	0.99;
OTU 1296	0	0	0	0	5	5	0	0	0	0.000138241	1.43427e-08	6.9144e-05	0.0442697	Bacteria;	1.0;	Proteobacteria;	1.0;	Gammaproteobacteria;	1.0;	Aeromonadales;	1.0;	Aeromonadaceae;	1.0;	Aeromonas;	1.0;
OTU 13646	0	0	0	0	2	2	0	0	0	5.52963e-05	2.29483e-09	2.76576e-05	0.0447554	Bacteria;	1.0;	Firmicutes;	0.99;	Bacilli;	0.98;	Lactobacillales;	0.98;	Leuconostocaceae;	0.86;	Weissella;	0.86;
OTU 48	70	26	38	11	28	0	0.00169082	7.02883e-07	0.00048404	0.000514145	3.37e-07	0.000335162	0.0452411	Bacteria;	1.0;	Bacteroidetes;	1.0;	Bacteroidetes;	1.0;	Bacteroidales;	1.0;	Bacteroidaceae;	1.0;	Bacteroides;	1.0;
OTU 11075	0	0	0	0	7	6	0	0	0	0.000179504	2.44442e-08	9.02666e-05	0.0463592	Bacteria;	1.0;	Proteobacteria;	1.0;	Alphaproteobacteria;	1.0;	Rhizobiales;	1.0;	Brucellaceae;	0.74;	Ochrobactrum;	0.74;
OTU 10369	0	0	0	3	0	3	0	0	0	7.83471e-05	4.68068e-09	3.94997e-05	0.0468449	Bacteria;	1.0;	Proteobacteria;	1.0;	Betaproteobacteria;	1.0;	Burkholderiales;	1.0;	Incertae sedis 5;	0.98;	Aquabacterium;	0.4;
OTU 106	115	187	63	209	187	163	0.004618	5.60401e-06	0.00136675	0.00735877	1.86049e-07	0.000249031	0.0482076	Bacteria;	1.0;	Firmicutes;	0.98;	Bacilli;	0.92;	Lactobacillales;	0.92;	Streptococcaceae;	0.9;	Lactococcus;	0.89;
OTU 596	0	0	0	8	9	0	0	0	0	0.000219203	3.75439e-08	0.000111869	0.0485513	Bacteria;	1.0;	Proteobacteria;	1.0;	Epsilonproteobacteria;	1.0;	Campylobacterales;	1.0;	Campylobacteraceae;	1.0;	Arcobacter;	1.0;
OTU 1221	9	7	0	23	6	24	0.000201207	3.1591e-08	0.000102617	0.000696387	1.60559e-07	0.000231343	0.0490167	Bacteria;	1.0;	Actinobacteria;	0.99;	Actinobacteria;	0.99;	Actinomycetales;	0.99;	Propionibacteriaceae;	0.72;	Propionimicrobium;	0.5;
OTU 158	20	66	17	151	64	60	0.0013059	1.09913e-06	0.000605289	0.00353788	2.81218e-06	0.00096819	0.0491265	Bacteria;	1.0;	Proteobacteria;	1.0;	Betaproteobacteria;	1.0;	Burkholderiales;	1.0;	Comamonadaceae;	0.99;	Acidovorax;	0.88;
OTU 1330	0	0	0	0	4	3	0	0	0	9.656e-05	7.3368e-09	4.9453e-05	0.0493449	Bacteria;	1.0;	Proteobacteria;	1.0;	Betaproteobacteria;	1.0;	Neisseriales;	0.96;	Neisseriaceae;	0.96;	Vitreoscilla;	0.86;
