# Supplementary material for: Alterations in the Colonic Microbiota in Response to Osmotic Diarrhea
Source: PLoS One. 2013 Feb 8;8(2):e55817. doi: 10.1371/journal.pone.0055817 (PMC3568139; doi:10.1371/journal.pone.0055817)
Supplement: Table S16 — Changing mucosal phylotypes identified by Viz. (XLSX) [file pone.0055817.s019.xlsx]

## Sheet: Tabelle1
OTU ID	BM2	CM2	DM2	BM3	CM3	DM3	Domain	DomainProb	Phylum	PhylumProb	Class	ClassProb	Order	OrderProb	Familiy	FamilyProb	Genus	GenusProb
OTU 6	171	496	19	52	561	0	Bacteria;	1.0;	Bacteroidetes;	0.99;	Bacteroidetes;	0.99;	Bacteroidales;	0.99;	Bacteroidaceae;	0.99;	Bacteroides;	0.99;
OTU 9	19	0	32	1	1	0	Bacteria;	1.0;	Firmicutes;	1.0;	Clostridia;	1.0;	Clostridiales;	1.0;	Ruminococcaceae;	1.0;	Faecalibacterium;	1.0;
OTU 11	384	1064	360	1197	922	1288	Bacteria;	1.0;	Firmicutes;	0.99;	Bacilli;	0.99;	Lactobacillales;	0.99;	Streptococcaceae;	0.98;	Lactococcus;	0.9;
OTU 13	613	0	4954	160	15	0	Bacteria;	1.0;	Bacteroidetes;	1.0;	Bacteroidetes;	0.99;	Bacteroidales;	0.99;	Bacteroidaceae;	0.99;	Bacteroides;	0.99;
OTU 27	1203	88	84	30	2	0	Bacteria;	1.0;	Bacteroidetes;	1.0;	Bacteroidetes;	1.0;	Bacteroidales;	1.0;	Bacteroidaceae;	1.0;	Bacteroides;	1.0;
OTU 28	3	46	11	34	36	75	Bacteria;	1.0;	Firmicutes;	1.0;	Bacilli;	0.99;	Lactobacillales;	0.99;	Enterococcaceae;	0.96;	Enterococcus;	0.88;
OTU 33	1254	91	2049	71	438	0	Bacteria;	1.0;	Bacteroidetes;	1.0;	Bacteroidetes;	1.0;	Bacteroidales;	1.0;	Bacteroidaceae;	1.0;	Bacteroides;	1.0;
OTU 41	44	0	30	3	1	0	Bacteria;	1.0;	Firmicutes;	1.0;	Clostridia;	1.0;	Clostridiales;	1.0;	Ruminococcaceae;	1.0;	Faecalibacterium;	1.0;
OTU 42	238	25	14	0	14	0	Bacteria;	1.0;	Firmicutes;	1.0;	Clostridia;	1.0;	Clostridiales;	1.0;	Ruminococcaceae;	1.0;	Faecalibacterium;	1.0;
OTU 44	24	81	42	159	184	446	Bacteria;	1.0;	Proteobacteria;	1.0;	Gammaproteobacteria;	1.0;	Pseudomonadales;	0.93;	Moraxellaceae;	0.75;	Acinetobacter;	0.73;
OTU 48	70	26	38	11	28	0	Bacteria;	1.0;	Bacteroidetes;	1.0;	Bacteroidetes;	1.0;	Bacteroidales;	1.0;	Bacteroidaceae;	1.0;	Bacteroides;	1.0;
OTU 51	15	33	12	35	41	35	Bacteria;	1.0;	Firmicutes;	0.98;	Bacilli;	0.98;	Lactobacillales;	0.98;	Leuconostocaceae;	0.97;	Weissella;	0.97;
OTU 66	26	0	106	0	3	0	Bacteria;	1.0;	Firmicutes;	0.98;	Clostridia;	0.98;	Clostridiales;	0.98;	Lachnospiraceae;	0.98;	Roseburia;	0.38;
OTU 78	5	65	11	67	33	118	Bacteria;	1.0;	Firmicutes;	0.82;	Clostridia;	0.81;	Clostridiales;	0.81;	Veillonellaceae;	0.66;	Veillonella;	0.66;
OTU 85	0	43	58	0	0	0	Bacteria;	1.0;	Bacteroidetes;	0.97;	Bacteroidetes;	0.97;	Bacteroidales;	0.97;	Bacteroidaceae;	0.95;	Bacteroides;	0.95;
OTU 87	52	190	45	175	132	567	Bacteria;	1.0;	Proteobacteria;	1.0;	Epsilonproteobacteria;	1.0;	Campylobacterales;	1.0;	Campylobacteraceae;	1.0;	Arcobacter;	1.0;
OTU 88	42	42	0	0	4	0	Bacteria;	1.0;	Firmicutes;	0.84;	Clostridia;	0.84;	Clostridiales;	0.84;	Lachnospiraceae;	0.77;	Catonella;	0.33;
OTU 89	54	136	2	0	0	0	Bacteria;	1.0;	Firmicutes;	0.98;	Clostridia;	0.98;	Clostridiales;	0.98;	Lachnospiraceae;	0.9;	Pseudobutyrivibrio;	0.36;
OTU 94	770	0	412	33	0	0	Bacteria;	1.0;	Bacteroidetes;	0.99;	Bacteroidetes;	0.99;	Bacteroidales;	0.99;	Bacteroidaceae;	0.99;	Bacteroides;	0.99;
OTU 97	43	0	1262	0	0	0	Bacteria;	1.0;	Bacteroidetes;	0.98;	Bacteroidetes;	0.94;	Bacteroidales;	0.94;	Bacteroidaceae;	0.84;	Bacteroides;	0.84;
OTU 101	2	15	1	22	27	19	Bacteria;	1.0;	Proteobacteria;	1.0;	Gammaproteobacteria;	1.0;	Pseudomonadales;	0.93;	Moraxellaceae;	0.9;	Acinetobacter;	0.9;
OTU 110	56	270	59	327	146	390	Bacteria;	1.0;	Firmicutes;	0.83;	Clostridia;	0.83;	Clostridiales;	0.83;	Veillonellaceae;	0.78;	Veillonella;	0.78;
OTU 115	179	387	111	469	381	446	Bacteria;	1.0;	Firmicutes;	0.99;	Bacilli;	0.99;	Lactobacillales;	0.99;	Streptococcaceae;	0.98;	Lactococcus;	0.98;
OTU 145	950	28	1	3	0	0	Bacteria;	1.0;	Bacteroidetes;	0.97;	Bacteroidetes;	0.97;	Bacteroidales;	0.97;	Bacteroidaceae;	0.97;	Bacteroides;	0.97;
OTU 150	181	125	0	0	0	0	Bacteria;	1.0;	Bacteroidetes;	0.99;	Bacteroidetes;	0.98;	Bacteroidales;	0.98;	Bacteroidaceae;	0.95;	Bacteroides;	0.95;
OTU 158	20	66	17	151	64	60	Bacteria;	1.0;	Proteobacteria;	1.0;	Betaproteobacteria;	1.0;	Burkholderiales;	1.0;	Comamonadaceae;	0.99;	Acidovorax;	0.88;
OTU 177	94	0	1372	0	0	0	Bacteria;	1.0;	Bacteroidetes;	1.0;	Bacteroidetes;	1.0;	Bacteroidales;	1.0;	Porphyromonadaceae;	1.0;	Parabacteroides;	1.0;
OTU 194	144	31	5	0	0	0	Bacteria;	1.0;	Bacteroidetes;	1.0;	Bacteroidetes;	1.0;	Bacteroidales;	1.0;	Rikenellaceae;	1.0;	Alistipes;	1.0;
OTU 206	263	0	304	13	41	0	Bacteria;	1.0;	Firmicutes;	0.97;	Clostridia;	0.97;	Clostridiales;	0.97;	Ruminococcaceae;	0.97;	Faecalibacterium;	0.96;
OTU 212	142	334	90	430	294	353	Bacteria;	1.0;	Firmicutes;	1.0;	Bacilli;	1.0;	Lactobacillales;	1.0;	Streptococcaceae;	1.0;	Streptococcus;	1.0;
OTU 226	35	66	21	78	44	66	Bacteria;	1.0;	Firmicutes;	1.0;	Bacilli;	1.0;	Lactobacillales;	1.0;	Enterococcaceae;	1.0;	Enterococcus;	1.0;
OTU 234	62	12	16	0	116	0	Bacteria;	1.0;	Firmicutes;	1.0;	Clostridia;	1.0;	Clostridiales;	1.0;	Lachnospiraceae;	1.0;	Roseburia;	0.73;
OTU 243	52	0	28	0	0	0	Bacteria;	1.0;	Firmicutes;	0.7;	Clostridia;	0.68;	Clostridiales;	0.67;	Ruminococcaceae;	0.28;	Faecalibacterium;	0.23;
OTU 272	0	17	1	35	14	13	Bacteria;	1.0;	Bacteroidetes;	0.96;	Bacteroidetes;	0.95;	Bacteroidales;	0.95;	Bacteroidaceae;	0.91;	Bacteroides;	0.91;
OTU 284	5	10	5	32	22	21	Bacteria;	1.0;	Proteobacteria;	1.0;	Gammaproteobacteria;	0.98;	Pseudomonadales;	0.9;	Moraxellaceae;	0.66;	Acinetobacter;	0.65;
OTU 287	243	859	217	726	548	941	Bacteria;	1.0;	Firmicutes;	1.0;	Bacilli;	1.0;	Lactobacillales;	1.0;	Streptococcaceae;	0.98;	Lactococcus;	0.97;
OTU 352	46	220	28	204	142	421	Bacteria;	1.0;	Proteobacteria;	1.0;	Betaproteobacteria;	1.0;	Neisseriales;	0.94;	Neisseriaceae;	0.94;	Microvirgula;	0.94;
OTU 378	2	24	3	45	10	32	Bacteria;	1.0;	Proteobacteria;	1.0;	Betaproteobacteria;	1.0;	Burkholderiales;	1.0;	Comamonadaceae;	0.99;	Comamonas;	0.98;
OTU 421	323	0	33	12	47	0	Bacteria;	1.0;	Firmicutes;	0.97;	Clostridia;	0.96;	Clostridiales;	0.96;	Lachnospiraceae;	0.94;	Pseudobutyrivibrio;	0.3;
OTU 462	38	132	50	132	95	190	Bacteria;	1.0;	Firmicutes;	0.89;	Bacilli;	0.79;	Lactobacillales;	0.77;	Streptococcaceae;	0.68;	Lactovum;	0.35;
OTU 537	40	238	27	225	156	305	Bacteria;	1.0;	Bacteroidetes;	1.0;	Flavobacteria;	1.0;	Flavobacteriales;	1.0;	Flavobacteriaceae;	1.0;	Chryseobacterium;	0.58;
OTU 644	2	59	4	29	55	26	Bacteria;	1.0;	Firmicutes;	0.99;	Bacilli;	0.98;	Lactobacillales;	0.98;	Leuconostocaceae;	0.87;	Weissella;	0.86;
OTU 655	7	52	0	39	30	41	Bacteria;	1.0;	Firmicutes;	0.92;	Bacilli;	0.74;	Lactobacillales;	0.71;	Streptococcaceae;	0.68;	Lactococcus;	0.58;
OTU 666	28	0	43	0	0	0	Bacteria;	1.0;	Firmicutes;	0.97;	Clostridia;	0.96;	Clostridiales;	0.96;	Lachnospiraceae;	0.94;	Dorea;	0.35;
OTU 681	19	38	17	48	33	43	Bacteria;	1.0;	Firmicutes;	0.98;	Bacilli;	0.98;	Lactobacillales;	0.97;	Streptococcaceae;	0.97;	Lactococcus;	0.92;
OTU 693	0	31	10	57	42	41	Bacteria;	1.0;	Proteobacteria;	1.0;	Epsilonproteobacteria;	1.0;	Campylobacterales;	0.96;	Campylobacteraceae;	0.94;	Sulfurospirillum;	0.91;
OTU 773	38	95	40	111	79	182	Bacteria;	1.0;	Firmicutes;	1.0;	Bacilli;	1.0;	Lactobacillales;	1.0;	Streptococcaceae;	0.99;	Lactococcus;	0.99;
OTU 791	8	10	3	27	25	11	Bacteria;	1.0;	Firmicutes;	0.98;	Bacilli;	0.97;	Lactobacillales;	0.97;	Streptococcaceae;	0.97;	Lactococcus;	0.97;
OTU 828	6	23	12	34	27	30	Bacteria;	1.0;	Firmicutes;	0.97;	Bacilli;	0.96;	Lactobacillales;	0.96;	Streptococcaceae;	0.94;	Lactococcus;	0.94;
OTU 953	14	13	3	15	28	44	Bacteria;	1.0;	Proteobacteria;	1.0;	Betaproteobacteria;	1.0;	Burkholderiales;	1.0;	Comamonadaceae;	1.0;	Acidovorax;	0.82;
OTU 963	11	42	3	41	20	17	Bacteria;	1.0;	Cyanobacteria;	1.0;	Cyanobacteria;	1.0;	Chloroplast;	1.0;	Streptophyta;	1.0;
OTU 1057	34	0	17	0	0	0	Bacteria;	1.0;	Bacteroidetes;	0.98;	Bacteroidetes;	0.98;	Bacteroidales;	0.98;	Bacteroidaceae;	0.98;	Bacteroides;	0.98;
OTU 1235	19	62	15	77	63	181	Bacteria;	1.0;	Proteobacteria;	1.0;	Gammaproteobacteria;	1.0;	Enterobacteriales;	1.0;	Enterobacteriaceae;	1.0;	Citrobacter;	0.57;
OTU 1257	83	19	0	0	0	0	Bacteria;	1.0;	Firmicutes;	0.93;	Clostridia;	0.93;	Clostridiales;	0.93;	Ruminococcaceae;	0.91;	Subdoligranulum;	0.61;
OTU 1341	0	0	0	9	13	24	Bacteria;	1.0;	Proteobacteria;	1.0;	Gammaproteobacteria;	1.0;	Pseudomonadales;	0.99;	Pseudomonadaceae;	0.99;	Pseudomonas;	0.67;
OTU 1477	9	14	1	26	17	18	Bacteria;	1.0;	Firmicutes;	0.98;	Bacilli;	0.97;	Lactobacillales;	0.97;	Leuconostocaceae;	0.82;	Weissella;	0.81;
OTU 1497	0	6	10	16	16	28	Bacteria;	1.0;	Proteobacteria;	1.0;	Gammaproteobacteria;	1.0;	Pseudomonadales;	0.9;	Moraxellaceae;	0.9;	Acinetobacter;	0.9;
OTU 1580	192	41	0	0	4	0	Bacteria;	1.0;	Firmicutes;	0.95;	Clostridia;	0.95;	Clostridiales;	0.95;	Ruminococcaceae;	0.94;	Subdoligranulum;	0.55;
OTU 1595	6	9	7	20	21	1	Bacteria;	1.0;	Firmicutes;	0.97;	Bacilli;	0.91;	Lactobacillales;	0.9;	Streptococcaceae;	0.9;	Streptococcus;	0.84;
OTU 1690	1	22	4	26	20	44	Bacteria;	1.0;	Proteobacteria;	1.0;	Gammaproteobacteria;	1.0;	Enterobacteriales;	1.0;	Enterobacteriaceae;	1.0;	Raoultella;	0.28;
OTU 1834	7	41	18	86	27	76	Bacteria;	1.0;	TM7;	0.53;	TM7_genera_incertae_sedis;	0.53;
OTU 1993	1	20	5	36	15	32	Bacteria;	1.0;	Bacteroidetes;	1.0;	Flavobacteria;	1.0;	Flavobacteriales;	1.0;	Flavobacteriaceae;	1.0;	Chryseobacterium;	0.79;
OTU 2229	7	12	1	27	16	23	Bacteria;	1.0;	Firmicutes;	0.98;	Bacilli;	0.97;	Lactobacillales;	0.97;	Leuconostocaceae;	0.94;	Weissella;	0.94;
OTU 3638	11	33	0	35	4	13	Bacteria;	1.0;	Proteobacteria;	1.0;	Betaproteobacteria;	1.0;	Burkholderiales;	1.0;	Comamonadaceae;	0.99;	Comamonas;	0.65;
OTU 4235	5	17	0	21	10	12	Bacteria;	1.0;	Firmicutes;	0.96;	Bacilli;	0.96;	Lactobacillales;	0.96;	Lactobacillaceae;	0.95;	Lactobacillus;	0.85;
